# Supplementary material for: Gancao Nourishing-Yin decoction combined with methotrexate in treatment of aging CIA mice: a study based on DIA proteomic analysis
Source: Chin Med. 2023 Jan 28;18:9. doi: 10.1186/s13020-023-00709-9 (PMC9883815; doi:10.1186/s13020-023-00709-9)
Supplement: Supplementary file 2 — Additional file 2. DEPs and their enriched KEGG pathways of CIA vs. NC mice. [file 13020_2023_709_MOESM2_ESM.xlsx]

## Sheet: Supplementary file 2
ID	Description	Gene Ratio	Bg Ratio	Fold Enrichment	p value	p. adjust	q value	Count	genes
mmu04512	ECM-receptor interaction	13/114	88/8979	11.6355	6.01486e-11	1.34733e-08	6.11255e-09	13	Itgb3, Lamc1, Lamb1, Itgb1, Lama1, Hspg2, Lama2, Reln, Lama3, Itga2, Tnc, Tnn, Itga2b
mmu04510	Focal adhesion	16/114	201/8979	6.2697	4.10515e-09	4.59777e-07	2.08591e-07	16	Itgb3, Lamc1, Lamb1, Itgb1, Lama1, Pik3r1, Rock1, Lama2, Reln, Lama3, Itga2, Zyx, Mapk3, Tnc, Tnn, Itga2b
mmu05222	Small cell lung cancer	11/114	93/8979	9.31607	2.16071e-08	1.61333e-06	7.31935e-07	11	Lamc1, Lamb1, Itgb1, Lama1, Nfkb1, Pik3r1, Casp3, Lama2, Lama3, Itga2, Itga2b
mmu05133	Pertussis	10/114	77/8979	10.229	3.92908e-08	2.20028e-06	9.98222e-07	10	Itgam, Itgb1, Itgb2, Myd88, Nfkb1, Cxcl5, Irf3, Casp3, C1qc, Mapk3
mmu05171	Coronavirus disease	16/114	247/8979	5.10207	7.70147e-08	3.45026e-06	1.36431e-06	16	Oas1a, Rpl27a, Rpl7, Myd88, Nfkb1, Pik3r1, Rpl31, Irf3, Rplp2, C1qc, F13b, Mapk3, Isg15, F13a1, Masp2, Rpl15
mmu05146	Amoebiasis	11/114	107/8979	8.09715	9.4667e-08	3.53303e-06	1.46893e-06	11	Lamc1, Lamb1, Itgam, Itgb2, Lama1, Nfkb1, Pik3r1, Ctsg, Casp3, Lama2, Lama3
mmu05165	Human papillomavirus infection	19/114	362/8979	4.13398	1.20658e-07	3.53303e-06	1.58302e-06	19	Itgb3, Lamc1, Lamb1, Itgb1, Lama1, Nfkb1, Pik3r1, Irf3, Casp3, Lama2, Reln, Lama3, Notch3, Itga2, Mapk3, Isg15, Tnc, Tnn, Itga2b
mmu05145	Toxoplasmosis	11/114	110/8979	7.87632	1.2618e-07	3.53303e-06	1.60286e-06	11	Lamc1, Lamb1, Itgb1, Lama1, Myd88, Nfkb1, Casp3, Lama2, Irgm1, Lama3, Mapk3
mmu04151	PI3K-Akt signaling pathway	16/114	359/8979	3.51034	1.09904e-05	0.000273538	0.000117608	16	Itgb3, Lamc1, Lamb1, Itgb1, Csf1r, Lama1, Nfkb1, Pik3r1, Lama2, Reln, Lama3, Itga2, Mapk3, Tnc, Tnn, Itga2b
mmu04810	Regulation of actin cytoskeleton	12/114	220/8979	4.29617	2.11996e-05	0.000446026	0.000197594	12	Itgb3, Itgam, Itgb1, Itgb2, Gsn, Pik3r1, Cxcl12, Rock1, Itga2, Mapk3, Arhgef7, Itga2b
mmu04610	Complement and coagulation cascades	8/114	93/8979	6.77533	2.19031e-05	0.000446026	0.000202353	8	Itgam, Itgb2, Serpind1, C1qc, F13b, Serpinf2, F13a1, Masp2
mmu04145	Phagosome	10/114	182/8979	4.32765	0.000100548	0.00187689	0.000771811	10	Sec22b, Itgb3, Ctss, Itgam, Itgb1, Mpo, Itgb2, Tubb5, Itga2, Tubb2b
mmu05134	Legionellosis	6/114	61/8979	7.7472	0.00011544	0.00198912	0.000858627	6	Sec22b, Itgam, Itgb2, Myd88, Nfkb1, Casp3
mmu05140	Leishmaniasis	6/114	70/8979	6.75113	0.000248491	0.00357098	0.00144706	6	Itgam, Itgb1, Itgb2, Myd88, Nfkb1, Mapk3
mmu05221	Acute myeloid leukemia	6/114	70/8979	6.75113	0.000248491	0.00357098	0.00144706	6	Itgam, Csf1r, Mpo, Nfkb1, Pik3r1, Mapk3
mmu05205	Proteoglycans in cancer	10/114	205/8979	3.84211	0.000266607	0.00357098	0.00150798	10	Itgb3, Itgb1, Pik3r1, Lum, Rock1, Casp3, Hspg2, Itga2, Mapk3, Nudt16l1
mmu04613	Neutrophil extracellular trap formation	10/114	207/8979	3.80498	0.000288265	0.00357098	0.00157638	10	Itgb3, Itgam, Mpo, Itgb2, Nfkb1, Pik3r1, Ctsg, Elane, Mapk3, Itga2b
mmu05135	Yersinia infection	8/114	134/8979	4.70228	0.000291315	0.00357098	0.00158565	8	Itgb1, Myd88, Nfkb1, Pik3r1, Rock1, Irf3, Mapk3, Arhgef7
mmu03050	Proteasome	5/114	47/8979	8.37906	0.000302895	0.00357098	0.00162008	5	Psmb10, Psmb5, Psmb9, Psmb7, Psmb6
mmu05412	Arrhythmogenic right ventricular cardiomyopathy	6/114	77/8979	6.13739	0.000418159	0.00468338	0.00207976	6	Itgb3, Itgb1, Lama1, Lama2, Itga2, Itga2b
mmu05200	Pathways in cancer	17/114	543/8979	2.46588	0.000463802	0.00494722	0.00224445	17	Lamc1, Lamb1, Itgb1, Csf1r, Lama1, Nfkb1, Pik3r1, Cxcl12, Rock1, Casp3, Lama2, Lama3, Notch3, Itga2, Mapk3, Gstt3, Itga2b
mmu05020	Prion disease	11/114	268/8979	3.23282	0.000576889	0.00587378	0.00266481	11	Psmb5, Lamc1, Ncam1, Pik3r1, Psmb7, Casp3, Tubb5, C1qc, Psmb6, Mapk3, Tubb2b
mmu04611	Platelet activation	7/114	124/8979	4.44631	0.000980428	0.00950471	0.00416475	7	Itgb3, Itgb1, Pik3r1, Rock1, Itga2, Mapk3, Itga2b
mmu05410	Hypertrophic cardiomyopathy	6/114	91/8979	5.19318	0.00101836	0.00950471	0.00429344	6	Itgb3, Itgb1, Lama1, Lama2, Itga2, Itga2b
mmu05414	Dilated cardiomyopathy	6/114	94/8979	5.02744	0.0012063	0.0108085	0.00490357	6	Itgb3, Itgb1, Lama1, Lama2, Itga2, Itga2b
mmu05164	Influenza A	8/114	173/8979	3.64223	0.00156912	0.0135185	0.00613307	8	Oas1a, Myd88, Nfkb1, Pik3r1, Irf3, Casp3, Trim25, Mapk3
mmu04668	TNF signaling pathway	6/114	113/8979	4.18211	0.00308245	0.025573	0.0108546	6	Nfkb1, Pik3r1, Cxcl5, Casp3, Sele, Mapk3
mmu00534	Glycosaminoglycan biosynthesis	3/114	24/8979	9.84539	0.00332167	0.0265734	0.0115166	3	Ext2, Ext1, Xylt2
mmu04670	Leukocyte transendothelial migration	6/114	118/8979	4.00491	0.00382026	0.0295082	0.0128329	6	Itgam, Itgb1, Itgb2, Pik3r1, Cxcl12, Rock1
mmu05161	Hepatitis B	7/114	163/8979	3.38247	0.00463031	0.034573	0.0148051	7	Myd88, Nfkb1, Pik3r1, Irf3, Casp3, Hspg2, Mapk3
mmu05132	Salmonella infection	9/114	253/8979	2.80185	0.00479975	0.0346821	0.0151938	9	Exoc4, Myd88, Nfkb1, Casp3, Tubb5, Mapk3, Acbd3, Arl8a, Tubb2b
mmu05150	Staphylococcus aureus infection	6/114	128/8979	3.69202	0.005679	0.0382369	0.0170927	6	Itgam, Itgb2, C1qc, Krt42, Masp2, Krt16
mmu04015	Rap1 signaling pathway	8/114	214/8979	2.94442	0.00578892	0.0382369	0.0173171	8	Itgb3, Itgam, Itgb1, Csf1r, Itgb2, Pik3r1, Mapk3, Itga2b
mmu05144	Malaria	4/114	57/8979	5.52724	0.00580381	0.0382369	0.0173473	4	Itgb2, Myd88, Sele, Lrp1
mmu04640	Hematopoietic cell lineage	5/114	94/8979	4.18953	0.00676617	0.0433035	0.0192682	5	Itgb3, Itgam, Csf1r, Itga2, Itga2b
mmu05152	Tuberculosis	7/114	180/8979	3.06301	0.00787944	0.0490276	0.0212756	7	Ctss, Itgam, Itgb2, Myd88, Nfkb1, Casp3, Mapk3
mmu04620	Toll-like receptor signaling pathway	5/114	100/8979	3.93816	0.00874219	0.0516792	0.0226937	5	Myd88, Nfkb1, Pik3r1, Irf3, Mapk3
mmu04936	Alcoholic liver disease	6/114	141/8979	3.35162	0.00899035	0.0516792	0.0230816	6	Myd88, Nfkb1, Irf3, Casp3, C1qc, Adh7
mmu04933	AGE-RAGE signaling pathway in diabetic complications	5/114	101/8979	3.89917	0.00910648	0.0516792	0.0232602	5	Nfkb1, Pik3r1, Casp3, Sele, Mapk3
mmu05010	Alzheimer disease	11/114	383/8979	2.26213	0.00922843	0.0516792	0.0234458	11	Psmb5, Lpl, Nfkb1, Pik3r1, Psmb7, Casp3, Tubb5, Psmb6, Mapk3, Lrp1, Tubb2b
mmu05142	Chagas disease	5/114	103/8979	3.82345	0.00986629	0.0539036	0.0244549	5	Myd88, Nfkb1, Pik3r1, C1qc, Mapk3
mmu05162	Measles	6/114	146/8979	3.23684	0.0105725	0.0563864	0.0255509	6	Oas1a, Myd88, Nfkb1, Pik3r1, Irf3, Casp3
mmu05418	Fluid shear stress and atherosclerosis	6/114	148/8979	3.1931	0.0112575	0.0586439	0.026563	6	Itgb3, Nfkb1, Pik3r1, Sele, Gstt3, Itga2b
mmu04622	RIG-I-like receptor signaling pathway	4/114	70/8979	4.50075	0.0118838	0.0604992	0.0274472	4	Nfkb1, Irf3, Trim25, Isg15
mmu05206	MicroRNAs in cancer	9/114	303/8979	2.3395	0.0147613	0.0734783	0.0322659	9	Itgb3, Nfkb1, Pik3r1, Rock1, Casp3, Notch3, Mapk3, Tnc, Tnn
mmu05163	Human cytomegalovirus infection	8/114	256/8979	2.46135	0.0160407	0.0781111	0.0342464	8	Itgb3, Nfkb1, Pik3r1, Cxcl12, Rock1, Irf3, Casp3, Mapk3
mmu05160	Hepatitis C	6/114	165/8979	2.86411	0.0183965	0.086901	0.037662	6	Oas1a, Nfkb1, Pik3r1, Irf3, Casp3, Mapk3
mmu01524	Platinum drug resistance	4/114	80/8979	3.93816	0.0186217	0.086901	0.0379737	4	Pik3r1, Casp3, Mapk3, Gstt3
mmu04662	B cell receptor signaling pathway	4/114	81/8979	3.88954	0.0194022	0.0886958	0.039036	4	Nfkb1, Pik3r1, Mapk3, Dapp1
mmu05417	Lipid and atherosclerosis	7/114	216/8979	2.55251	0.0198993	0.089149	0.0396979	7	Myd88, Nfkb1, Pik3r1, Irf3, Casp3, Sele, Mapk3
mmu04514	Cell adhesion molecules	6/114	174/8979	2.71597	0.0232161	0.0997749	0.0438427	6	Itgam, Itgb1, Itgb2, Ncam1, Sele, Glg1
mmu04380	Osteoclast differentiation	5/114	128/8979	3.07669	0.023278	0.0997749	0.0439159	5	Itgb3, Csf1r, Nfkb1, Pik3r1, Mapk3
mmu04540	Gap junction	4/114	86/8979	3.6634	0.0236075	0.0997749	0.0443027	4	Tubb5, Map3k2, Mapk3, Tubb2b
mmu05416	Viral myocarditis	4/114	88/8979	3.58014	0.0254328	0.103581	0.0463746	4	Itgb2, Lama1, Casp3, Lama2
mmu05235	PD-L1 expression and PD-1 checkpoint pathway in cancer	4/114	88/8979	3.58014	0.0254328	0.103581	0.0463746	4	Myd88, Nfkb1, Pik3r1, Mapk3
mmu05203	Viral carcinogenesis	7/114	229/8979	2.40761	0.0263763	0.105505	0.0474001	7	Hpn, Gsn, Nfkb1, Pik3r1, Irf3, Casp3, Mapk3
mmu05169	Epstein-Barr virus infection	7/114	231/8979	2.38676	0.0274871	0.108019	0.0485701	7	Oas1a, Myd88, Nfkb1, Pik3r1, Irf3, Casp3, Isg15
mmu00770	Pantothenate and CoA biosynthesis	2/114	21/8979	7.50125	0.0286737	0.11074	0.0497775	2	Vnn3, Vnn1
mmu04210	Apoptosis	5/114	136/8979	2.8957	0.0292681	0.11112	0.0503666	5	Ctss, Nfkb1, Pik3r1, Casp3, Mapk3
mmu04657	IL-17 signaling pathway	4/114	93/8979	3.38766	0.0303607	0.113346	0.0514229	4	Nfkb1, Cxcl5, Casp3, Mapk3
mmu05017	Spinocerebellar ataxia	5/114	141/8979	2.79302	0.0334656	0.12289	0.0554365	5	Psmb5, Pik3r1, Psmb7, Psmb6, Reln
mmu04062	Chemokine signaling pathway	6/114	192/8979	2.46135	0.0352599	0.127391	0.0576766	6	Nfkb1, Pik3r1, Cxcl12, Cxcl5, Rock1, Mapk3
mmu05016	Huntington disease	8/114	302/8979	2.08644	0.0380486	0.135284	0.0610488	8	Psmb5, Ap2a1, Gpx3, Psmb7, Casp3, Tubb5, Psmb6, Tubb2b
mmu04064	NF-kappa B signaling pathway	4/114	105/8979	3.0005	0.0443484	0.155219	0.0682117	4	Myd88, Nfkb1, Cxcl12, Trim25
