# Supplementary material for: Gancao Nourishing-Yin decoction combined with methotrexate in treatment of aging CIA mice: a study based on DIA proteomic analysis
Source: Chin Med. 2023 Jan 28;18:9. doi: 10.1186/s13020-023-00709-9 (PMC9883815; doi:10.1186/s13020-023-00709-9)
Supplement: Supplementary file 3 — Additional file 3. DEPs and their enriched KEGG pathways of CIA + Dgal vs. NC mice. [file 13020_2023_709_MOESM3_ESM.xlsx]

## Sheet: Supplementary file 3
ID	Description	GeneRatio	BgRatio	FoldEnrichment	pvalue	p.adjust	qvalue	Count	genes
mmu04145	Phagosome	10/81	182/8979	6.09076	4.94157e-06	0.00108715	0.000190875	10	H2-K1, Itgam, Itgb1, Mpo, Itgb2, Actb, Actg1, Tubb5, Itga2, Comp
mmu04810	Regulation of actin cytoskeleton	10/81	220/8979	5.03872	2.6096e-05	0.00287056	0.000503997	10	Pip4k2a, Itgam, Itgb1, Itgb2, Actb, Actg1, Rock1, Egfr, Itga2, Mapk3
mmu05133	Pertussis	6/81	77/8979	8.63781	6.36256e-05	0.00420336	0.000679989	6	Itgam, Itgb1, Itgb2, Irf3, Mapk3, Calm4
mmu04510	Focal adhesion	9/81	201/8979	4.96352	7.64247e-05	0.00420336	0.000708813	9	Itgb1, Spp1, Actb, Actg1, Rock1, Egfr, Itga2, Mapk3, Comp
mmu04613	Neutrophil extracellular trap formation	9/81	207/8979	4.81965	9.58445e-05	0.00421716	0.000740425	9	Itgam, Mpo, Itgb2, Ctsg, Camp, Actb, Actg1, Elane, Mapk3
mmu04530	Tight junction	8/81	167/8979	5.31027	0.000122845	0.00450432	0.000790843	8	Itgb1, Pcna, Rab8a, Actb, Rab8b, Actg1, Rock1, Rap2c
mmu05135	Yersinia infection	7/81	134/8979	5.79077	0.00019558	0.0061468	0.00107922	7	Itgb1, Actb, Actg1, Rock1, Irf3, Mapk3, Elmo1
mmu05205	Proteoglycans in cancer	8/81	205/8979	4.32593	0.000496386	0.0136506	0.00214362	8	Itgb1, Lum, Actb, Actg1, Rock1, Egfr, Itga2, Mapk3
mmu04015	Rap1 signaling pathway	8/81	214/8979	4.14399	0.000659654	0.0145127	0.00254802	8	Itgam, Itgb1, Itgb2, Actb, Actg1, Egfr, Mapk3, Calm4
mmu04670	Leukocyte transendothelial migration	6/81	118/8979	5.63653	0.000659666	0.0145127	0.00254805	6	Itgam, Itgb1, Itgb2, Actb, Actg1, Rock1
mmu04611	Platelet activation	6/81	124/8979	5.3638	0.000856504	0.0171301	0.00297503	6	Itgb1, Actb, Actg1, Rock1, Itga2, Mapk3
mmu05150	Staphylococcus aureus infection	6/81	128/8979	5.19618	0.00101103	0.0185355	0.00325437	6	Itgam, Cfh, Itgb2, Camp, Krt42, Krt16
mmu05144	Malaria	4/81	57/8979	7.77908	0.0016889	0.0285814	0.00493766	4	Hbb-b2, Itgb2, Lrp1, Comp
mmu04921	Oxytocin signaling pathway	6/81	153/8979	4.34713	0.00251699	0.0395527	0.00661716	6	Actb, Actg1, Rock1, Egfr, Mapk3, Calm4
mmu05140	Leishmaniasis	4/81	70/8979	6.33439	0.00358854	0.0519345	0.00834603	4	Itgam, Itgb1, Itgb2, Mapk3
mmu04520	Adherens junction	4/81	71/8979	6.24517	0.00377705	0.0519345	0.00860974	4	Actb, Actg1, Egfr, Mapk3
mmu05100	Bacterial invasion of epithelial cells	4/81	76/8979	5.83431	0.00482097	0.0617317	0.00989905	4	Itgb1, Actb, Actg1, Elmo1
mmu05412	Arrhythmogenic right ventricular cardiomyopathy	4/81	77/8979	5.75854	0.00505078	0.0617317	0.0101493	4	Itgb1, Actb, Actg1, Itga2
mmu05152	Tuberculosis	6/81	180/8979	3.69506	0.0055926	0.0647564	0.0106989	6	Itgam, Itgb2, Lsp1, Camp, Mapk3, Calm4
mmu03040	Spliceosome	5/81	134/8979	4.13626	0.00711337	0.074521	0.0119932	5	Tra2b, Srsf2, U2af1l4, Srsf4, Hnrnpu
mmu04915	Estrogen signaling pathway	5/81	134/8979	4.13626	0.00711337	0.074521	0.0119932	5	Egfr, Mapk3, Krt42, Calm4, Krt16
mmu05416	Viral myocarditis	4/81	88/8979	5.03872	0.00807862	0.0747533	0.0126665	4	H2-K1, Itgb2, Actb, Actg1
mmu04512	ECM-receptor interaction	4/81	88/8979	5.03872	0.00807862	0.0747533	0.0126665	4	Itgb1, Spp1, Itga2, Comp
mmu05163	Human cytomegalovirus infection	7/81	256/8979	3.03111	0.00815491	0.0747533	0.0127157	7	H2-K1, Gng11, Rock1, Irf3, Egfr, Mapk3, Calm4
mmu03050	Proteasome	3/81	47/8979	7.07565	0.00862189	0.0758726	0.0130055	3	Psmb5, Psme2, Psmb6
mmu05410	Hypertrophic cardiomyopathy	4/81	91/8979	4.87261	0.00907338	0.0767748	0.0132683	4	Itgb1, Actb, Actg1, Itga2
mmu04610	Complement and coagulation cascades	4/81	93/8979	4.76782	0.00977914	0.0796819	0.0136484	4	Itgam, Cfh, Itgb2, F9
mmu05414	Dilated cardiomyopathy	4/81	94/8979	4.7171	0.010145	0.079711	0.0138321	4	Itgb1, Actb, Actg1, Itga2
mmu04350	TGF-beta signaling pathway	4/81	95/8979	4.66745	0.0105197	0.0798048	0.0140117	4	Fmod, Rock1, Fbn1, Mapk3
mmu05165	Human papillomavirus infection	8/81	362/8979	2.44976	0.0160177	0.117463	0.0193918	8	H2-K1, Itgb1, Spp1, Irf3, Egfr, Itga2, Mapk3, Comp
mmu00534	Glycosaminoglycan biosynthesis	2/81	24/8979	9.23765	0.0195096	0.134989	0.0223279	2	Ext1, Xylt2
mmu05164	Influenza A	5/81	173/8979	3.20381	0.0198029	0.134989	0.0225599	5	Oas1a, Actb, Actg1, Irf3, Mapk3
mmu04514	Cell adhesion molecules	5/81	174/8979	3.1854	0.0202483	0.134989	0.0229083	5	H2-K1, Itgam, Itgb1, Itgb2, Ncam1
mmu05170	Human immunodeficiency virus 1 infection	6/81	240/8979	2.7713	0.0210027	0.1359	0.0234875	6	H2-K1, Gng11, Irf3, Eloc, Mapk3, Calm4
mmu05221	Acute myeloid leukemia	3/81	70/8979	4.75079	0.0251196	0.157895	0.026427	3	Itgam, Mpo, Mapk3
mmu05132	Salmonella infection	6/81	253/8979	2.6289	0.0263888	0.161265	0.0272642	6	Exoc4, Actb, Actg1, Tubb5, Mapk3, Elmo1
mmu05214	Glioma	3/81	74/8979	4.49399	0.0289987	0.172425	0.0288947	3	Egfr, Mapk3, Calm4
mmu04971	Gastric acid secretion	3/81	75/8979	4.43407	0.0300154	0.173774	0.0294988	3	Actb, Actg1, Calm4
mmu00640	Propanoate metabolism	2/81	31/8979	7.15173	0.0315649	0.178058	0.0303885	2	Echdc1, Acss2
mmu04210	Apoptosis	4/81	136/8979	3.26035	0.0342122	0.187841	0.0318274	4	Actb, Actg1, Mapk3, Ern1
mmu04371	Apelin signaling pathway	4/81	137/8979	3.23655	0.0350067	0.187841	0.0322405	4	Spp1, Gng11, Mapk3, Calm4
mmu04270	Vascular smooth muscle contraction	4/81	144/8979	3.07922	0.0408687	0.210255	0.0350503	4	Rock1, Mapk3, Ppp1r14a, Calm4
mmu04540	Gap junction	3/81	86/8979	3.86693	0.0424233	0.210255	0.0357318	3	Tubb5, Egfr, Mapk3
mmu04151	PI3K-Akt signaling pathway	7/81	359/8979	2.16146	0.0427266	0.210255	0.0358619	7	Itgb1, Spp1, Gng11, Egfr, Itga2, Mapk3, Comp
mmu04621	NOD-like receptor signaling pathway	5/81	213/8979	2.60216	0.0430068	0.210255	0.0359813	5	Oas1a, Camp, Irf3, Mapk3, Sugt1
mmu04912	GnRH signaling pathway	3/81	90/8979	3.69506	0.0474825	0.226172	0.0377899	3	Egfr, Mapk3, Calm4
mmu05014	Amyotrophic lateral sclerosis	7/81	369/8979	2.10288	0.0483185	0.226172	0.0381083	7	Psmb5, Rab8a, Actb, Actg1, Tubb5, Psmb6, Ern1
