# Supplementary material for: Gancao Nourishing-Yin decoction combined with methotrexate in treatment of aging CIA mice: a study based on DIA proteomic analysis
Source: Chin Med. 2023 Jan 28;18:9. doi: 10.1186/s13020-023-00709-9 (PMC9883815; doi:10.1186/s13020-023-00709-9)
Supplement: Supplementary file 4 — Additional file 4. DEPs and their enriched KEGG pathways of CIA + Dgal vs. CIA mice. [file 13020_2023_709_MOESM4_ESM.xlsx]

## Sheet: Supplementary file 4
ID	Description	GeneRatio	BgRatio	FoldEnrichment	pvalue	p.adjust	qvalue	Count	genes
mmu04613	Neutrophil extracellular trap formation	8/67	207/8979	5.17932	0.000141411	0.030533	0.00581243	8	Mpo, Ctsg, Mapk14, Plcb3, Camp, Rac1, Elane, Map2k2
mmu04071	Sphingolipid signaling pathway	6/67	124/8979	6.48459	0.000308135	0.030533	0.00581243	6	Mapk14, Plcb3, Rac1, Map2k2, Ppp2r5a, Cers2
mmu04979	Cholesterol metabolism	4/67	49/8979	10.94	0.000466096	0.030533	0.00581243	4	Apoa4, Lpl, Pltp, Apoc2
mmu04912	GnRH signaling pathway	5/67	90/8979	7.44527	0.000535667	0.030533	0.00581243	5	Mapk14, Plcb3, Map2k2, Pla2g4c, Calm4
mmu04070	Phosphatidylinositol signaling system	5/67	96/8979	6.97994	0.000719809	0.0328233	0.00619068	5	Plcb3, Ocrl, Synj1, Inpp4a, Calm4
mmu04370	VEGF signaling pathway	4/67	58/8979	9.24241	0.000887542	0.0337266	0.00642038	4	Mapk14, Rac1, Map2k2, Pla2g4c
mmu05417	Lipid and atherosclerosis	7/67	216/8979	4.34308	0.00108096	0.0352084	0.00670246	7	Apoa4, Myd88, Mapk14, Plcb3, Rac1, Hspa4, Calm4
mmu04664	Fc epsilon RI signaling pathway	4/67	66/8979	8.12212	0.00144185	0.0410928	0.00782265	4	Mapk14, Rac1, Map2k2, Pla2g4c
mmu00562	Inositol phosphate metabolism	4/67	72/8979	7.44527	0.00199046	0.050425	0.00959919	4	Plcb3, Ocrl, Synj1, Inpp4a
mmu05135	Yersinia infection	5/67	134/8979	5.00056	0.0031635	0.0721277	0.0123876	5	Myd88, Mapk14, Rac1, Map2k2, Elmo1
mmu05418	Fluid shear stress and atherosclerosis	5/67	148/8979	4.52753	0.00483504	0.0867128	0.0149322	5	Mapk14, Gstm5, Rac1, Prkaa1, Calm4
mmu04015	Rap1 signaling pathway	6/67	214/8979	3.75743	0.00508641	0.0867128	0.0152247	6	Angpt1, Mapk14, Plcb3, Rac1, Map2k2, Calm4
mmu00565	Ether lipid metabolism	3/67	48/8979	8.37593	0.00540494	0.0867128	0.0155704	3	Pafah1b1, Pla2g7, Pla2g4c
mmu04921	Oxytocin signaling pathway	5/67	153/8979	4.37957	0.005561	0.0867128	0.0157305	5	Plcb3, Prkaa1, Map2k2, Pla2g4c, Calm4
mmu05231	Choline metabolism in cancer	4/67	98/8979	5.47	0.0060483	0.0867128	0.0161951	4	Rac1, Map2k2, Pla2g4c, Slc44a2
mmu04010	MAPK signaling pathway	7/67	294/8979	3.19083	0.00608511	0.0867128	0.0162282	7	Angpt1, Myd88, Mapk14, Rac1, Map2k2, Pla2g4c, Map3k20
mmu04620	Toll-like receptor signaling pathway	4/67	100/8979	5.3606	0.00649317	0.0870848	0.0165779	4	Myd88, Mapk14, Rac1, Map2k2
mmu04922	Glucagon signaling pathway	4/67	104/8979	5.15442	0.0074471	0.09433	0.0179572	4	Plcb3, Prkaa1, Pdhb, Calm4
mmu04141	Protein processing in endoplasmic reticulum	5/67	172/8979	3.89578	0.00902766	0.108332	0.0199715	5	Hsph1, Os9, Dnajb11, Hspbp1, Lman2
mmu04730	Long-term depression	3/67	60/8979	6.70075	0.0100365	0.114416	0.021092	3	Plcb3, Map2k2, Pla2g4c
mmu05132	Salmonella infection	6/67	253/8979	3.17822	0.0112073	0.117636	0.0222595	6	Myd88, Mapk14, Rac1, Map2k2, Elmo1, Cse1l
mmu04145	Phagosome	5/67	182/8979	3.68173	0.0113509	0.117636	0.0223939	5	Sec22b, Mpo, Atp6v1a, Rac1, Comp
mmu04722	Neurotrophin signaling pathway	4/67	121/8979	4.43025	0.0125242	0.124153	0.0235316	4	Mapk14, Rac1, Map2k2, Calm4
mmu04720	Long-term potentiation	3/67	67/8979	6.00067	0.0135414	0.128643	0.0244336	3	Plcb3, Map2k2, Calm4
mmu04750	Inflammatory mediator regulation of TRP channels	4/67	127/8979	4.22094	0.0147394	0.134423	0.0254083	4	Mapk14, Plcb3, Pla2g4c, Calm4
mmu04151	PI3K-Akt signaling pathway	7/67	359/8979	2.6131	0.0170802	0.14978	0.0270818	7	Angpt1, Rac1, Prkaa1, Map2k2, Ppp2r5a, Tnc, Comp
mmu04728	Dopaminergic synapse	4/67	135/8979	3.97081	0.0180588	0.151087	0.0277045	4	Mapk14, Plcb3, Ppp2r5a, Calm4
mmu04371	Apelin signaling pathway	4/67	137/8979	3.91284	0.0189557	0.151087	0.0282407	4	Plcb3, Prkaa1, Map2k2, Calm4
mmu05133	Pertussis	3/67	77/8979	5.22136	0.0196188	0.151087	0.0286177	3	Myd88, Mapk14, Calm4
mmu04910	Insulin signaling pathway	4/67	139/8979	3.85654	0.0198799	0.151087	0.0287618	4	Prkar2a, Prkaa1, Map2k2, Calm4
mmu04270	Vascular smooth muscle contraction	4/67	144/8979	3.72264	0.0223113	0.159656	0.0303344	4	Plcb3, Map2k2, Pla2g4c, Calm4
mmu04662	B cell receptor signaling pathway	3/67	81/8979	4.96352	0.0224079	0.159656	0.030393	3	Rac1, Map2k2, Dapp1
mmu04970	Salivary secretion	3/67	85/8979	4.72994	0.0254025	0.175508	0.0322756	3	Plcb3, Camp, Calm4
mmu04261	Adrenergic signaling in cardiomyocytes	4/67	152/8979	3.52671	0.0265664	0.178151	0.0329445	4	Mapk14, Plcb3, Ppp2r5a, Calm4
mmu05235	PD-L1 expression and PD-1 checkpoint pathway in cancer	3/67	88/8979	4.56869	0.0277834	0.180989	0.0336105	3	Myd88, Mapk14, Map2k2
mmu04014	Ras signaling pathway	5/67	232/8979	2.88825	0.0291372	0.184535	0.0343141	5	Angpt1, Rac1, Map2k2, Pla2g4c, Calm4
mmu05170	Human immunodeficiency virus 1 infection	5/67	240/8979	2.79198	0.0330455	0.198413	0.0361508	5	Myd88, Mapk14, Rac1, Map2k2, Calm4
mmu05161	Hepatitis B	4/67	163/8979	3.28871	0.0331662	0.198413	0.0362034	4	Pcna, Myd88, Mapk14, Map2k2
mmu05143	African trypanosomiasis	2/67	39/8979	6.87256	0.0340425	0.198413	0.0365783	2	Myd88, Plcb3
mmu04216	Ferroptosis	2/67	40/8979	6.70075	0.0356647	0.198413	0.0372423	2	Gclc, Cp
mmu04530	Tight junction	4/67	167/8979	3.20994	0.0357842	0.198413	0.0372897	4	Pcna, Rac1, Prkaa1, Hspa4
mmu00564	Glycerophospholipid metabolism	3/67	98/8979	4.1025	0.0365497	0.198413	0.037589	3	Gpd1, Gpd1l, Pla2g4c
mmu04916	Melanogenesis	3/67	100/8979	4.02045	0.0384549	0.2039	0.0383009	3	Plcb3, Map2k2, Calm4
mmu04933	AGE-RAGE signaling pathway in diabetic complications	3/67	101/8979	3.98064	0.0394263	0.2043	0.0386468	3	Mapk14, Plcb3, Rac1
mmu05142	Chagas disease	3/67	103/8979	3.90335	0.0414064	0.207242	0.0393192	3	Myd88, Mapk14, Plcb3
mmu05163	Human cytomegalovirus infection	5/67	256/8979	2.61748	0.041812	0.207242	0.0394518	5	Mapk14, Plcb3, Rac1, Map2k2, Calm4
mmu05152	Tuberculosis	4/67	180/8979	2.97811	0.045104	0.218803	0.0411919	4	Myd88, Mapk14, Camp, Calm4
