# Supplementary material for: Gancao Nourishing-Yin decoction combined with methotrexate in treatment of aging CIA mice: a study based on DIA proteomic analysis
Source: Chin Med. 2023 Jan 28;18:9. doi: 10.1186/s13020-023-00709-9 (PMC9883815; doi:10.1186/s13020-023-00709-9)
Supplement: Supplementary file 5 — Additional file 5. DEPs and their enriched KEGG pathways of MTX vs. CIA + Dgal mice. [file 13020_2023_709_MOESM5_ESM.xlsx]

## Sheet: Supplementary file 5
ID	Description	GeneRatio	BgRatio	FoldEnrichment	pvalue	p.adjust	qvalue	Count	genes
mmu04142	Lysosome	11/95	135/8995	7.71501	1.54351e-07	2.97898e-05	2.37669e-05	11	Man2b1||Tpp1||Ctsb||Ctsd||Gaa||Ctsc||Acp5||Psap||Wdr7||Ctsz||Lipa
mmu04610	Complement and coagulation cascades	9/95	93/8995	9.16299	5.16322e-07	4.98251e-05	3.97515e-05	9	Itgam||Plau||F9||C2||Serpina1b||Masp1||Serpina1c||Serpina1d||F11
mmu04979	Cholesterol metabolism	6/95	49/8995	11.594	1.14783e-05	0.000738438	0.000589141	6	Apoa4||Lpl||Pltp||Apoc2||Angptl3||Lipa
mmu04510	Focal adhesion	9/95	201/8995	4.23959	0.00025945	0.0123385	0.00866724	9	Lamc1||Mylpf||Vegfc||Egfr||Lama2||Tnc||Tnn||Comp||Thbs4
mmu04512	ECM-receptor interaction	6/95	88/8995	6.45574	0.000319651	0.0123385	0.00984393	6	Lamc1||Lama2||Tnc||Tnn||Comp||Thbs4
mmu04151	PI3K-Akt signaling pathway	11/95	359/8995	2.90119	0.00135565	0.0436066	0.0347902	11	Ifnar2||Lamc1||Csf1r||Vegfc||Egfr||Lama2||Tnc||Tnn||Casp9||Comp||Thbs4
mmu04210	Apoptosis	6/95	136/8995	4.17724	0.00309255	0.0852661	0.0642249	6	Ctsb||Ctsd||Ctsc||Fadd||Casp9||Ctsz
mmu05134	Legionellosis	4/95	61/8995	6.2088	0.00384752	0.0928215	0.0737856	4	Sec22b||Itgam||Myd88||Casp9
mmu04621	NOD-like receptor signaling pathway	7/95	213/8995	3.11169	0.00718801	0.154143	0.102964	7	Ifnar2||Ctsb||Oas1a||Myd88||Fadd||Antxr2||Antxr1
mmu05133	Pertussis	4/95	77/8995	4.91866	0.00878051	0.168119	0.112236	4	Itgam||C2||Myd88||Cfl2
mmu04141	Protein processing in endoplasmic reticulum	6/95	172/8995	3.30294	0.00958189	0.168119	0.116185	6	Canx||Hspa4l||Sec23a||Sec24a||Sec23b||Lman2
mmu05200	Pathways in cancer	12/95	543/8995	2.09247	0.0115471	0.17254	0.124344	12	Ifnar2||Lamc1||Csf1r||Agt||Gstp1||Elob||Eloc||Vegfc||Egfr||Lama2||Fadd||Casp9
mmu05152	Tuberculosis	6/95	180/8995	3.15614	0.0118196	0.17254	0.125333	6	Itgam||Ctsd||Myd88||Ksr1||Fadd||Casp9
mmu05170	Human immunodeficiency virus 1 infection	7/95	240/8995	2.76162	0.0133361	0.17254	0.130331	7	Myd88||Cfl2||Elob||Eloc||Fadd||Casp9||Rnf7
mmu05165	Human papillomavirus infection	9/95	362/8995	2.35403	0.0139958	0.17254	0.132268	9	Ifnar2||Lamc1||Egfr||Lama2||Fadd||Tnc||Tnn||Comp||Thbs4
mmu00511	Other glycan degradation	2/95	18/8995	10.5205	0.0151288	0.17254	0.135313	2	Man2b1||Engase
mmu05171	Coronavirus disease	7/95	247/8995	2.68336	0.0154109	0.17254	0.136021	7	Ifnar2||Oas1a||C2||Myd88||Masp1||Rplp2||Egfr
mmu00983	Drug metabolism	4/95	92/8995	4.1167	0.0160918	0.17254	0.137656	4	Gstp1||Ces1c||Nme2||Ces2c
mmu05162	Measles	5/95	146/8995	3.24261	0.01898	0.192797	0.150399	5	Ifnar2||Oas1a||Myd88||Fadd||Casp9
mmu05215	Prostate cancer	4/95	99/8995	3.82562	0.0205102	0.197923	0.156418	4	Plau||Gstp1||Egfr||Casp9
mmu05144	Malaria	3/95	57/8995	4.98338	0.0221432	0.203507	0.162362	3	Myd88||Comp||Thbs4
mmu04977	Vitamin digestion and absorption	2/95	24/8995	7.89035	0.0261976	0.229824	0.177255	2	Tcn2||Apoa4
mmu05145	Toxoplasmosis	4/95	110/8995	3.44306	0.0288382	0.241991	0.185777	4	Lamc1||Myd88||Lama2||Casp9
mmu05160	Hepatitis C	5/95	165/8995	2.86922	0.0302176	0.243	0.189912	5	Ifnar2||Oas1a||Egfr||Fadd||Casp9
mmu04066	HIF-1 signaling pathway	4/95	114/8995	3.32225	0.0322986	0.249345	0.195782	4	Ldha||Elob||Eloc||Egfr
mmu05169	Epstein-Barr virus infection	6/95	231/8995	2.45933	0.0352043	0.257221	0.203314	6	Ifnar2||Oas1a||Vim||Myd88||Fadd||Casp9
mmu05164	Influenza A	5/95	173/8995	2.73654	0.0359843	0.257221	0.205216	5	Ifnar2||Oas1a||Myd88||Fadd||Casp9
mmu04145	Phagosome	5/95	182/8995	2.60121	0.0432364	0.296791	0.228647	5	Sec22b||Itgam||Canx||Comp||Thbs4
mmu04215	Apoptosis	2/95	32/8995	5.91776	0.0445955	0.296791	0.232664	2	Fadd||Casp9
mmu04380	Osteoclast differentiation	4/95	128/8995	2.95888	0.046261	0.297613	0.237441	4	Ifnar2||Csf1r||Acp5||Trem2
