# Supplementary material for: Gancao Nourishing-Yin decoction combined with methotrexate in treatment of aging CIA mice: a study based on DIA proteomic analysis
Source: Chin Med. 2023 Jan 28;18:9. doi: 10.1186/s13020-023-00709-9 (PMC9883815; doi:10.1186/s13020-023-00709-9)
Supplement: Supplementary file 6 — Additional file 6. DEPs and their enriched KEGG pathways of GCNY vs. CIA + Dgal mice. [file 13020_2023_709_MOESM6_ESM.xlsx]

## Sheet: Supplementary file 6
ID	Description	GeneRatio	BgRatio	FoldEnrichment	pvalue	p.adjust	qvalue	Count	genes
mmu04145	Phagosome	8/91	182/8995	4.34489	0.000489063	0.0218856	0.00539387	8	Sec22b, H2-K1, Actb, Rab5b, Actg1, Colec11, Tubb4a, Comp
mmu05171	Coronavirus disease	8/91	247/8995	3.20149	0.00344225	0.123232	0.0259875	8	Ifnar2, Cfb, C2, Rpl23, Rps24, Rpl36a, Rplp2, Rps21
mmu04130	SNARE interactions in vesicular transport	2/91	33/8995	5.99068	0.0436379	0.465665	0.100566	2	Sec22b, Snap29
mmu04621	NOD-like receptor signaling pathway	5/91	213/8995	2.32033	0.0644252	0.465665	0.111688	5	Ifnar2, Ctsb, Camp, Antxr1, Ripk3
mmu04151	PI3K-Akt signaling pathway	7/91	359/8995	1.92736	0.0708578	0.465665	0.114093	7	Ifnar2, Csf1r, Vegfc, Tnc, Tnn, Creb3l3, Comp
mmu04380	Osteoclast differentiation	3/91	128/8995	2.31671	0.13971	0.714515	0.149661	3	Ifnar2, Csf1r, Acp5
mmu05165	Human papillomavirus infection	6/91	362/8995	1.63833	0.159638	0.721683	0.156115	6	Ifnar2, H2-K1, Tnc, Tnn, Creb3l3, Comp
mmu05164	Influenza A	3/91	173/8995	1.7141	0.255054	0.736364	0.176026	3	Ifnar2, Actb, Actg1
mmu04060	Cytokine-cytokine receptor interaction	4/91	292/8995	1.35406	0.342198	0.800225	0.18614	4	Mstn, Ifnar2, Csf1r, Inhbc
mmu04650	Natural killer cell mediated cytotoxicity	2/91	121/8995	1.63382	0.347004	0.800225	0.186575	2	Ifnar2, H2-K1
mmu05167	Kaposi sarcoma-associated herpesvirus infection	3/91	224/8995	1.32383	0.396181	0.800225	0.190506	3	Ifnar2, H2-K1, Calm4
mmu05134	Legionellosis	1/91	61/8995	1.62043	0.463319	0.814846	0.1947	1	Sec22b
mmu04630	JAK-STAT signaling pathway	2/91	168/8995	1.17674	0.509769	0.814846	0.197033	2	Ifnar2, Stam
mmu04217	Necroptosis	2/91	176/8995	1.12325	0.534838	0.814846	0.198143	2	Ifnar2, Ripk3
mmu04620	Toll-like receptor signaling pathway	1/91	100/8995	0.988462	0.640302	0.829301	0.202112	1	Ifnar2
mmu05169	Epstein-Barr virus infection	2/91	231/8995	0.855811	0.683024	0.834894	0.203529	2	Ifnar2, H2-K1
mmu05162	Measles	1/91	146/8995	0.677028	0.776138	0.836818	0.206127	1	Ifnar2
mmu05200	Pathways in cancer	4/91	543/8995	0.728148	0.80773	0.854273	0.20965	4	Ifnar2, Csf1r, Vegfc, Calm4
mmu05160	Hepatitis C	1/91	165/8995	0.599068	0.816093	0.854273	0.210682	1	Ifnar2
mmu05168	Herpes simplex virus 1 infection	3/91	459/8995	0.646053	0.850412	0.874849	0.217614	3	Ifnar2, H2-K1, Cfp
