# Supplementary material for: Gancao Nourishing-Yin decoction combined with methotrexate in treatment of aging CIA mice: a study based on DIA proteomic analysis
Source: Chin Med. 2023 Jan 28;18:9. doi: 10.1186/s13020-023-00709-9 (PMC9883815; doi:10.1186/s13020-023-00709-9)
Supplement: Supplementary file 7 — Additional file 7. DEPs and their enriched KEGG pathways of MTX + GCNY vs. CIA + Dgal mice. [file 13020_2023_709_MOESM7_ESM.xlsx]

## Sheet: Supplementary file 7
ID	Description	GeneRatio	BgRatio	pvalue	Count	genes
mmu04060	Cytokine-cytokine receptor interaction	2/79	292/8995	0.73212	2	Mstn||Ifnar2
mmu03013	Nucleocytoplasmic transport	4/79	118/8995	0.0198939	4	Kpna4||Ube2i||Ipo9||Ipo7
mmu05132	Salmonella infection	4/79	253/8995	0.182051	4	Kpna4||Fadd||Tubb2b||Skp1
mmu05207	Chemical carcinogenesis	3/79	225/8995	0.316696	3	Kpna4||Stat3||Egfr
mmu04151	PI3K-Akt signaling pathway	4/79	359/8995	0.387783	4	Ifnar2||Lamc1||Rps6||Egfr
mmu04217	Necroptosis	7/79	176/8995	0.000863189	7	Ifnar2||Ppia||Stat1||Stat3||Fadd||Pla2g4c||Camk2g
mmu04380	Osteoclast differentiation	4/79	128/8995	0.0259102	4	Ifnar2||Tec||Stat1||Trem2
mmu04620	Toll-like receptor signaling pathway	4/79	100/8995	0.0114364	4	Ifnar2||Stat1||Fadd||Tollip
mmu04621	NOD-like receptor signaling pathway	5/79	213/8995	0.0390183	5	Ifnar2||Ctsb||Oas1a||Stat1||Fadd
mmu04630	JAK-STAT signaling pathway	4/79	168/8995	0.0600176	4	Ifnar2||Stat1||Stat3||Egfr
mmu04650	Natural killer cell mediated cytotoxicity	1/79	121/8995	0.65857	1	Ifnar2
mmu05160	Hepatitis C	6/79	165/8995	0.00320424	6	Ifnar2||Oas1a||Stat1||Stat3||Egfr||Fadd
mmu05162	Measles	5/79	146/8995	0.00906016	5	Ifnar2||Oas1a||Stat1||Stat3||Fadd
mmu05164	Influenza A	5/79	173/8995	0.0178346	5	Ifnar2||Oas1a||Stat1||Fadd||Dnajb1
mmu05165	Human papillomavirus infection	5/79	362/8995	0.211988	5	Ifnar2||Lamc1||Stat1||Egfr||Fadd
mmu05167	Kaposi sarcoma-associated herpesvirus infection	4/79	224/8995	0.133864	4	Ifnar2||Stat1||Stat3||Fadd
mmu05168	Herpes simplex virus 1 infection	5/79	459/8995	0.377365	5	Ifnar2||Oas1a||Stat1||Fadd||Eif2b5
mmu05169	Epstein-Barr virus infection	5/79	231/8995	0.0521106	5	Ifnar2||Oas1a||Stat1||Stat3||Fadd
mmu05171	Coronavirus disease	8/79	247/8995	0.00139999	8	Ifnar2||Oas1a||C2||Stat1||Stat3||Rps6||Rplp2||Egfr
mmu05200	Pathways in cancer	8/79	543/8995	0.102826	8	Ifnar2||Lamc1||Stat1||Stat3||Egfr||Fadd||Camk2g||Skp1
mmu00670	One carbon pool by folate	2/79	19/8995	0.0118227	2	Dhfr||Shmt1
mmu00790	Folate biosynthesis	2/79	26/8995	0.0215986	2	Dhfr||Cbr1
mmu01100	Metabolic pathways	17/79	1620/8995	0.246626	17	Dhfr||Gfus||Hal||Cbr1||Shmt1||Uros||Urod||Gaa||Gclc||Pla2g4c||Pde10a||Thtpa||Oplah||Gne||Inpp4a||Plod1||Asah1
mmu01240	Biosynthesis of cofactors	5/79	152/8995	0.0106705	5	Dhfr||Shmt1||Uros||Urod||Gclc
mmu01523	Antifolate resistance	2/79	29/8995	0.0265297	2	Dhfr||Shmt1
mmu04510	Focal adhesion	2/79	201/8995	0.530379	2	Lamc1||Egfr
mmu04512	ECM-receptor interaction	1/79	88/8995	0.541632	1	Lamc1
mmu05020	Prion disease	2/79	268/8995	0.687247	2	Lamc1||Tubb2b
mmu05145	Toxoplasmosis	3/79	110/8995	0.0722201	3	Lamc1||Stat1||Stat3
mmu05146	Amoebiasis	2/79	107/8995	0.24183	2	Lamc1||Ctsg
mmu05222	Small cell lung cancer	1/79	93/8995	0.561606	1	Lamc1
mmu04915	Estrogen signaling pathway	3/79	134/8995	0.113418	3	Krt10||Ctsd||Egfr
mmu05150	Staphylococcus aureus infection	2/79	128/8995	0.310311	2	Krt10||C2
mmu04140	Autophagy	4/79	142/8995	0.0360002	4	Ctsb||Ctsd||Prkcq||Igbp1
mmu04142	Lysosome	7/79	135/8995	0.000173138	7	Ctsb||Ctsa||Ctsd||Ctsg||Gaa||Ctsz||Asah1
mmu04210	Apoptosis	4/79	136/8995	0.0314343	4	Ctsb||Ctsd||Fadd||Ctsz
mmu04612	Antigen processing and presentation	2/79	90/8995	0.187041	2	Ctsb||Psme1
mmu04924	Renin secretion	1/79	76/8995	0.489954	1	Ctsb
mmu04614	Renin-angiotensin system	3/79	37/8995	0.00408706	3	Ctsa||Ctsg||Thop1
mmu03250	Viral life cycle	2/79	61/8995	0.100076	2	Ppia||Hgs
mmu04071	Sphingolipid signaling pathway	2/79	124/8995	0.297302	2	Ctsd||Asah1
mmu05152	Tuberculosis	4/79	180/8995	0.0733964	4	Ctsd||Stat1||Fadd||Camk2g
mmu05415	Diabetic cardiomyopathy	3/79	211/8995	0.282955	3	Ctsd||Ptpa||Camk2g
mmu04610	Complement and coagulation cascades	1/79	93/8995	0.561606	1	C2
mmu04936	Alcoholic liver disease	2/79	141/8995	0.352216	2	C2||Fadd
mmu05133	Pertussis	1/79	77/8995	0.494471	1	C2
mmu05322	Systemic lupus erythematosus	2/79	148/8995	0.374442	2	C2||Ctsg
mmu00051	Fructose and mannose metabolism	1/79	36/8995	0.272539	1	Gfus
mmu00520	Amino sugar and nucleotide sugar metabolism	2/79	51/8995	0.073683	2	Gfus||Gne
mmu01250	Biosynthesis of nucleotide sugars	2/79	38/8995	0.0436756	2	Gfus||Gne
mmu04660	T cell receptor signaling pathway	2/79	103/8995	0.228824	2	Tec||Prkcq
mmu04080	Neuroactive ligand-receptor interaction	1/79	386/8995	0.969206	1	Ctsg
mmu04613	Neutrophil extracellular trap formation	1/79	207/8995	0.842349	1	Ctsg
mmu00340	Histidine metabolism	1/79	26/8995	0.205211	1	Hal
mmu04062	Chemokine signaling pathway	2/79	192/8995	0.505718	2	Stat1||Stat3
mmu04625	C-type lectin receptor signaling pathway	1/79	112/8995	0.629972	1	Stat1
mmu04658	Th1 and Th2 cell differentiation	2/79	88/8995	0.180711	2	Stat1||Prkcq
mmu04659	Th17 cell differentiation	3/79	105/8995	0.0646756	3	Stat1||Stat3||Prkcq
mmu04917	Prolactin signaling pathway	2/79	74/8995	0.13756	2	Stat1||Stat3
mmu04919	Thyroid hormone signaling pathway	1/79	120/8995	0.655503	1	Stat1
mmu04933	AGE-RAGE signaling pathway in diabetic complications	2/79	101/8995	0.22234	2	Stat1||Stat3
mmu04935	Growth hormone synthesis, secretion and action	2/79	116/8995	0.2712	2	Stat1||Stat3
mmu05140	Leishmaniasis	1/79	70/8995	0.461998	1	Stat1
mmu05161	Hepatitis B	3/79	163/8995	0.172257	3	Stat1||Stat3||Fadd
mmu05212	Pancreatic cancer	3/79	76/8995	0.0289926	3	Stat1||Stat3||Egfr
mmu05235	PD-L1 expression and PD-1 checkpoint pathway in cancer	4/79	88/8995	0.00735883	4	Stat1||Stat3||Egfr||Prkcq
mmu05321	Inflammatory bowel disease	2/79	62/8995	0.102845	2	Stat1||Stat3
mmu01521	EGFR tyrosine kinase inhibitor resistance	3/79	79/8995	0.0320134	3	Stat3||Rps6||Egfr
mmu04066	HIF-1 signaling pathway	4/79	114/8995	0.017757	4	Stat3||Rps6||Egfr||Camk2g
mmu04068	FoxO signaling pathway	2/79	131/8995	0.32004	2	Stat3||Egfr
mmu04550	Signaling pathways regulating pluripotency of stem cells	1/79	140/8995	0.711969	1	Stat3
mmu04920	Adipocytokine signaling pathway	2/79	71/8995	0.128648	2	Stat3||Prkcq
mmu04931	Insulin resistance	3/79	110/8995	0.0722201	3	Stat3||Ptpa||Prkcq
mmu05163	Human cytomegalovirus infection	3/79	256/8995	0.391432	3	Stat3||Egfr||Fadd
mmu05203	Viral carcinogenesis	1/79	229/8995	0.870785	1	Stat3
mmu05205	Proteoglycans in cancer	4/79	205/8995	0.105676	4	Stat3||Rps6||Egfr||Camk2g
mmu05206	MicroRNAs in cancer	4/79	303/8995	0.275684	4	Stat3||Tpm1||Ube2i||Egfr
mmu05221	Acute myeloid leukemia	1/79	70/8995	0.461998	1	Stat3
mmu05223	Non-small cell lung cancer	2/79	72/8995	0.131603	2	Stat3||Egfr
mmu05417	Lipid and atherosclerosis	2/79	216/8995	0.569626	2	Stat3||Camk2g
mmu00590	Arachidonic acid metabolism	2/79	86/8995	0.174416	2	Cbr1||Pla2g4c
mmu00980	Metabolism of xenobiotics by cytochrome P450	1/79	73/8995	0.47616	1	Cbr1
mmu05204	Chemical carcinogenesis	1/79	84/8995	0.525008	1	Cbr1
mmu05208	Chemical carcinogenesis	2/79	222/8995	0.584662	2	Cbr1||Egfr
mmu00260	Glycine, serine and threonine metabolism	1/79	40/8995	0.297864	1	Shmt1
mmu00630	Glyoxylate and dicarboxylate metabolism	1/79	32/8995	0.246312	1	Shmt1
mmu01200	Carbon metabolism	1/79	121/8995	0.65857	1	Shmt1
mmu01230	Biosynthesis of amino acids	1/79	79/8995	0.503389	1	Shmt1
mmu04350	TGF-beta signaling pathway	2/79	95/8995	0.202996	2	Fmod||Skp1
mmu00860	Porphyrin metabolism	2/79	43/8995	0.054557	2	Uros||Urod
mmu04260	Cardiac muscle contraction	2/79	87/8995	0.177559	2	Tpm1||Tpm2
mmu04261	Adrenergic signaling in cardiomyocytes	3/79	152/8995	0.148962	3	Tpm1||Tpm2||Camk2g
mmu05410	Hypertrophic cardiomyopathy	2/79	91/8995	0.190217	2	Tpm1||Tpm2
mmu05414	Dilated cardiomyopathy	2/79	94/8995	0.199791	2	Tpm1||Tpm2
mmu04144	Endocytosis	9/79	272/8995	0.000597672	9	Rab10||Egfr||Eps15l1||Rab35||Epn1||Sh3glb2||Vps36||Hgs||Arfgap1
mmu04152	AMPK signaling pathway	1/79	126/8995	0.673503	1	Rab10
mmu04120	Ubiquitin mediated proteolysis	4/79	147/8995	0.0400845	4	Ube2d3||Ube2i||Cul3||Skp1
mmu04141	Protein processing in endoplasmic reticulum	9/79	172/8995	1.80919e-05	9	Ube2d3||Sec23a||Uggt1||Hspbp1||Sec23b||Hyou1||Dnajb2||Dnajb1||Skp1
mmu03018	RNA degradation	2/79	84/8995	0.168159	2	Lsm6||Cnot9
mmu03040	Spliceosome	2/79	134/8995	0.329737	2	Lsm6||Ppih
mmu03010	Ribosome	2/79	179/8995	0.468688	2	Rps6||Rplp2
mmu04150	mTOR signaling pathway	1/79	157/8995	0.752705	1	Rps6
mmu04371	Apelin signaling pathway	1/79	137/8995	0.704123	1	Rps6
mmu04714	Thermogenesis	1/79	231/8995	0.873103	1	Rps6
mmu04910	Insulin signaling pathway	1/79	139/8995	0.709377	1	Rps6
mmu04064	NF-kappa B signaling pathway	2/79	105/8995	0.235321	2	Ube2i||Prkcq
mmu00052	Galactose metabolism	1/79	32/8995	0.246312	1	Gaa
mmu00500	Starch and sucrose metabolism	1/79	34/8995	0.25954	1	Gaa
mmu03050	Proteasome	2/79	47/8995	0.0638737	2	Psme1||Psmf1
mmu00270	Cysteine and methionine metabolism	1/79	54/8995	0.379837	1	Gclc
mmu00480	Glutathione metabolism	2/79	72/8995	0.131603	2	Gclc||Oplah
mmu04216	Ferroptosis	1/79	40/8995	0.297864	1	Gclc
mmu01522	Endocrine resistance	1/79	93/8995	0.561606	1	Egfr
mmu04010	MAPK signaling pathway	2/79	294/8995	0.735605	2	Egfr||Pla2g4c
mmu04012	ErbB signaling pathway	2/79	84/8995	0.168159	2	Egfr||Camk2g
mmu04014	Ras signaling pathway	2/79	235/8995	0.615924	2	Egfr||Pla2g4c
mmu04015	Rap1 signaling pathway	1/79	214/8995	0.852009	1	Egfr
mmu04020	Calcium signaling pathway	2/79	240/8995	0.627469	2	Egfr||Camk2g
mmu04072	Phospholipase D signaling pathway	2/79	149/8995	0.377594	2	Egfr||Pla2g4c
mmu04520	Adherens junction	1/79	71/8995	0.46676	1	Egfr
mmu04540	Gap junction	2/79	86/8995	0.174416	2	Egfr||Tubb2b
mmu04810	Regulation of actin cytoskeleton	1/79	220/8995	0.859822	1	Egfr
mmu04912	GnRH signaling pathway	3/79	90/8995	0.044439	3	Egfr||Pla2g4c||Camk2g
mmu04921	Oxytocin signaling pathway	3/79	153/8995	0.151035	3	Egfr||Pla2g4c||Camk2g
mmu04926	Relaxin signaling pathway	1/79	129/8995	0.682151	1	Egfr
mmu04928	Parathyroid hormone synthesis, secretion and action	1/79	108/8995	0.616515	1	Egfr
mmu04934	Cushing syndrome	2/79	162/8995	0.417943	2	Egfr||Camk2g
mmu05210	Colorectal cancer	1/79	88/8995	0.541632	1	Egfr
mmu05213	Endometrial cancer	1/79	58/8995	0.401471	1	Egfr
mmu05214	Glioma	2/79	74/8995	0.13756	2	Egfr||Camk2g
mmu05215	Prostate cancer	1/79	99/8995	0.584444	1	Egfr
mmu05218	Melanoma	1/79	72/8995	0.471481	1	Egfr
mmu05219	Bladder cancer	1/79	41/8995	0.304059	1	Egfr
mmu05224	Breast cancer	1/79	147/8995	0.729488	1	Egfr
mmu05225	Hepatocellular carcinoma	1/79	174/8995	0.787742	1	Egfr
mmu05226	Gastric cancer	1/79	150/8995	0.736671	1	Egfr
mmu05230	Central carbon metabolism in cancer	1/79	69/8995	0.457194	1	Egfr
mmu05231	Choline metabolism in cancer	2/79	98/8995	0.212645	2	Egfr||Pla2g4c
mmu04270	Vascular smooth muscle contraction	2/79	144/8995	0.361775	2	Prkcq||Pla2g4c
mmu04750	Inflammatory mediator regulation of TRP channels	3/79	127/8995	0.100604	3	Prkcq||Pla2g4c||Camk2g
mmu04218	Cellular senescence	1/79	184/8995	0.806012	1	Rbbp4
mmu01524	Platinum drug resistance	1/79	80/8995	0.507789	1	Fadd
mmu04215	Apoptosis	1/79	32/8995	0.246312	1	Fadd
mmu04622	RIG-I-like receptor signaling pathway	1/79	70/8995	0.461998	1	Fadd
mmu04657	IL-17 signaling pathway	1/79	93/8995	0.561606	1	Fadd
mmu04668	TNF signaling pathway	1/79	113/8995	0.633263	1	Fadd
mmu05010	Alzheimer disease	2/79	383/8995	0.856104	2	Fadd||Tubb2b
mmu05022	Pathways of neurodegeneration	3/79	471/8995	0.790318	3	Fadd||Camk2g||Tubb2b
mmu05142	Chagas disease	1/79	103/8995	0.599012	1	Fadd
mmu05170	Human immunodeficiency virus 1 infection	2/79	240/8995	0.627469	2	Fadd||Skp1
mmu04136	Autophagy	1/79	32/8995	0.246312	1	Igbp1
mmu00564	Glycerophospholipid metabolism	1/79	98/8995	0.580721	1	Pla2g4c
mmu00565	Ether lipid metabolism	1/79	48/8995	0.345933	1	Pla2g4c
mmu00591	Linoleic acid metabolism	1/79	50/8995	0.357433	1	Pla2g4c
mmu00592	alpha-Linolenic acid metabolism	1/79	25/8995	0.198149	1	Pla2g4c
mmu04370	VEGF signaling pathway	1/79	58/8995	0.401471	1	Pla2g4c
mmu04611	Platelet activation	1/79	124/8995	0.667608	1	Pla2g4c
mmu04664	Fc epsilon RI signaling pathway	1/79	66/8995	0.442526	1	Pla2g4c
mmu04666	Fc gamma R-mediated phagocytosis	1/79	92/8995	0.557682	1	Pla2g4c
mmu04724	Glutamatergic synapse	1/79	113/8995	0.633263	1	Pla2g4c
mmu04726	Serotonergic synapse	1/79	131/8995	0.68779	1	Pla2g4c
mmu04730	Long-term depression	1/79	60/8995	0.412006	1	Pla2g4c
mmu04913	Ovarian steroidogenesis	1/79	63/8995	0.427467	1	Pla2g4c
mmu00511	Other glycan degradation	1/79	18/8995	0.14695	1	Engase
mmu05143	African trypanosomiasis	1/79	39/8995	0.291616	1	Thop1
mmu00230	Purine metabolism	1/79	134/8995	0.696065	1	Pde10a
mmu04024	cAMP signaling pathway	2/79	220/8995	0.579692	2	Pde10a||Camk2g
mmu05032	Morphine addiction	1/79	91/8995	0.553722	1	Pde10a
mmu00730	Thiamine metabolism	1/79	15/8995	0.124032	1	Thtpa
mmu00983	Drug metabolism	1/79	92/8995	0.557682	1	Ces2c
mmu04114	Oocyte meiosis	2/79	121/8995	0.287523	2	Camk2g||Skp1
mmu04310	Wnt signaling pathway	2/79	171/8995	0.445118	2	Camk2g||Skp1
mmu04360	Axon guidance	1/79	181/8995	0.800701	1	Camk2g
mmu04713	Circadian entrainment	1/79	98/8995	0.580721	1	Camk2g
mmu04720	Long-term potentiation	1/79	67/8995	0.447458	1	Camk2g
mmu04722	Neurotrophin signaling pathway	1/79	121/8995	0.65857	1	Camk2g
mmu04725	Cholinergic synapse	1/79	112/8995	0.629972	1	Camk2g
mmu04728	Dopaminergic synapse	1/79	135/8995	0.698774	1	Camk2g
mmu04740	Olfactory transduction	1/79	1167/8995	0.999984	1	Camk2g
mmu04911	Insulin secretion	1/79	86/8995	0.533393	1	Camk2g
mmu04916	Melanogenesis	1/79	100/8995	0.588134	1	Camk2g
mmu04922	Glucagon signaling pathway	1/79	104/8995	0.602575	1	Camk2g
mmu04925	Aldosterone synthesis and secretion	1/79	102/8995	0.595418	1	Camk2g
mmu04971	Gastric acid secretion	1/79	75/8995	0.485396	1	Camk2g
mmu05012	Parkinson disease	2/79	264/8995	0.679206	2	Camk2g||Tubb2b
mmu05031	Amphetamine addiction	1/79	69/8995	0.457194	1	Camk2g
mmu04145	Phagosome	3/79	182/8995	0.214676	3	Hgs||Tubb2b||Stx12
mmu05014	Amyotrophic lateral sclerosis	1/79	369/8995	0.963988	1	Tubb2b
mmu05016	Huntington disease	1/79	302/8995	0.933455	1	Tubb2b
mmu00562	Inositol phosphate metabolism	1/79	72/8995	0.471481	1	Inpp4a
mmu04070	Phosphatidylinositol signaling system	1/79	96/8995	0.573176	1	Inpp4a
mmu04340	Hedgehog signaling pathway	1/79	58/8995	0.401471	1	Cul3
mmu00310	Lysine degradation	1/79	64/8995	0.43253	1	Plod1
mmu04110	Cell cycle	1/79	125/8995	0.670569	1	Skp1
mmu04710	Circadian rhythm	1/79	30/8995	0.23285	1	Skp1
mmu00600	Sphingolipid metabolism	1/79	54/8995	0.379837	1	Asah1
